# Supplementary material for: Upregulation of MMP3 Promotes Cisplatin Resistance in Ovarian Cancer
Source: Int J Mol Sci. 2025 Apr 24;26(9):4012. doi: 10.3390/ijms26094012 (PMC12071843; doi:10.3390/ijms26094012)
Supplement: Supplementary file 1 [file ijms-26-04012-s001.zip]

Archive with 1 entries (1 files):
- ijms-3495604-Supplementary.pdf
